# Supplementary material for: Negativity Bias in Depression and Anxiety: Examining the Psychometric Properties of a Modified Scrambled Sentences Task to Measure Interpretation Bias
Source: Behav Sci (Basel). 2026 May 5;16(5):705. doi: 10.3390/bs16050705 (PMC13203341; doi:10.3390/bs16050705)
Supplement: Supplementary file 1 [file behavsci-16-00705-s001.zip]

Archive with 1 entries (1 files):
- behavsci-4243993-supplementary.pdf
